# Supplementary material for: Molecular Dynamics Simulation of Lipid Nanoparticles Encapsulating mRNA
Source: Molecules. 2024 Sep 17;29(18):4409. doi: 10.3390/molecules29184409 (PMC11433737; doi:10.3390/molecules29184409)
Supplement: Supplementary file 1 [file molecules-29-04409-s001.zip]

Archive with 1 entries (1 files):
- molecules-3199969-supplementary.pdf
